# Supplementary material for: Investigation of the active ingredients and pharmacological mechanisms of Porana sinensis Hemsl. Against rheumatoid arthritis using network pharmacology and experimental validation
Source: PLoS One. 2022 Mar 2;17(3):e0264786. doi: 10.1371/journal.pone.0264786 (PMC8890728; doi:10.1371/journal.pone.0264786)
Supplement: S1 File — (ZIP) [file pone.0264786.s010.zip]

Archive with 9 entries (8 files):
- Supporting Information - CompressedZIP File Archive/
- Supporting Information - CompressedZIP File Archive/Eight active compounds in Pse.xlsx
- Supporting Information - CompressedZIP File Archive/HIF-1a┴, IL-6.sav
- Supporting Information - CompressedZIP File Archive/HIF1a┴, PI3K, AKT mRNA.sav
- Supporting Information - CompressedZIP File Archive/Relative organ weights.sav
- Supporting Information - CompressedZIP File Archive/Results of HIF-1a┴, IL-6.spv
- Supporting Information - CompressedZIP File Archive/Results of HIF1a┴, PI3K, AKT mRNA.spv
- Supporting Information - CompressedZIP File Archive/Results of relative organ weights.spv
- Supporting Information - CompressedZIP File Archive/S1_raw_images.pdf
