# Supplementary material for: Investigation of the active ingredients and pharmacological mechanisms of Porana sinensis Hemsl. Against rheumatoid arthritis using network pharmacology and experimental validation
Source: PLoS One. 2022 Mar 2;17(3):e0264786. doi: 10.1371/journal.pone.0264786 (PMC8890728; doi:10.1371/journal.pone.0264786)
Supplement: S1 File — (ZIP) [file pone.0264786.s010.zip › Supporting Information - CompressedZIP File Archive/Eight active compounds in Pse.xlsx]

## Sheet: Sheet1
	Eight active compounds in Pse（yield = 13%）
	Control concentrationmg/mL	Purity of reference compounds	Peak area of reference compounds	V进样量-对/V进样量-样	Peak area of samples	samples (g)	Dilution multiple	Content mg/g
neochlorogenic acid	0.038	0.98	197.675	1	37.054	0.05199	100	13.4268
cryptochlorogenic acid	0.068	0.98	308.609	1	19.9721	0.05199	100	8.29527
scopolin	0.032	0.98	282.565	1	59.4626	0.05199	100	12.6935
chlorogenic acid	0.097	0.98	168.648	1	44.7768	0.05199	100	48.5457
scopoletin	0.081	0.98	589.449	1	80.814	0.05199	100	20.933
3,4-dicaffeoylquinic acid	0.116	0.98	559.982	1	73.2606	0.05199	100	28.6062
3,5-dicaffeoylquinic acid	0.062	0.98	426.278	1	49.4819	0.05199	100	13.566
4,5-dicaffeoylquinic acid	0.055	0.98	569.472	1	100.794	0.05199	100	18.3498
